# Supplementary material for: Neural pathways and computations that achieve stable contrast processing tuned to natural scenes
Source: Nat Commun. 2024 Oct 3;15:8580. doi: 10.1038/s41467-024-52724-5 (PMC11450186; doi:10.1038/s41467-024-52724-5)
Supplement: Supplementary file 4 — Source Data [file 41467_2024_52724_MOESM4_ESM.xlsx]

## Sheet: Figure 1
Figure 1
panel
e	parameter	F1 response
	group name	L2>>GCaMP6f
	mean	[0.42999707 0.61305782 0.80038747 0.93649592 0.99652459]
	sem	[0.02604924 0.02373085 0.02049123 0.01246982 0.00254793]
	all flies	[0.30802471 0.48294859 0.61156694 0.82720677 1. ] [0.46029625 0.70425555 0.80552035 1. 0.95080712] [0.30252029 0.49923301 0.69887235 0.83437549 1. ] [0.39994198 0.54093131 0.7117232 0.8866039 1. ] [0.45957105 0.72981695 0.93877015 0.93302827 1. ] [0.3264651 0.55305919 0.72974689 0.93268517 1. ] [0.40191286 0.61002163 0.74001136 0.95231018 1. ] [0.34467882 0.57943267 0.7904741 0.91252663 1. ] [0.4…
	group name	L3>>GCaMP6f
	mean	[0.50160679 0.67503708 0.82978815 0.9163396 0.99014248]
	sem	[0.04803129 0.04859883 0.03473211 0.01506564 0.00670173]
	all flies	[0.64156077 0.78858157 0.94515944 1. 0.97703719] [0.75815318 0.93925427 1. 0.96753857 0.94410261] [0.51225262 0.68663455 0.81387875 0.87224739 1. ] [0.4851228 0.6368956 0.80447362 0.92135984 1. ] [0.37579525 0.52088665 0.73004851 0.90284807 1. ] [0.53291921 0.72994528 0.86632648 0.88735212 1. ] [0.3290835 0.48446321 0.6829253 0.90539213 1. ] [0.37796696 0.61363551 0.79549315 0.87397869 1. ]
	group name	T45>>GCaMP6f
	mean	[0.89605597 0.94800718 0.88981292 0.90149336 0.79736682]
	sem	[0.031096 0.02499729 0.02378526 0.04090931 0.05574096]
	all flies	[0.92112039 0.99950028 0.92263172 1. 0.80973638] [0.92032476 1. 0.74891214 0.67088151 0.56614763] [0.99791396 1. 0.89240476 0.83991231 0.63569061] [1. 0.89950166 0.87782596 0.90067602 0.87624106] [0.85671109 1. 0.93145942 0.97202502 0.94764181] [0.79692794 0.91786575 0.95959596 0.92695865 1. ] [0.77939362 0.81918259 0.89586046 1. 0.74611023]
f	parameter	F1 slope
	group name	L2>>GCaMP6f
	mean	0.604637
	sem	0.0277837
	all flies	[0.70652215 0.53654654 0.72261237 0.63421125 0.55422548 0.7245974 0.64848955 0.69494194 0.52864129 0.40063609 0.56737612 0.7628751 0.63972901 0.51751979 0.54541677 0.71276667 0.26269878 0.6626676 0.66562438]
	group name	L3>>GCaMP6f
	mean	0.501708
	sem	0.058155
	all flies	[0.36154655 0.18037941 0.46567011 0.53963008 0.65631283 0.45599728 0.71782574 0.63629926]
	group name	T45>>GCaMP6f
	mean	-0.0790804
	sem	0.0648338
	all flies	[-0.05893048 -0.36588815 -0.28845559 -0.08152613 0.04968203 0.12517848 0.06637702]
h	parameter	edge response
	group name	L2>>GCaMP6f
	mean	[0.35107115 0.46806336 0.61971508 0.78858239 0.86631256 0.91910792]
	sem	[0.0211592 0.02962738 0.03198323 0.02765325 0.02139634 0.02033819]
	all flies	[0.73024679 0.70200786 0.8895108 0.24702043 0.23015551 0.1540554 ] [0.98888085 0.88071284 0.77458852 0.54890125 0.22219692 0.24866925] [1. 0.80114573 0.72431603 0.66033025 0.37967984 0.18517221] [0.94135636 1. 0.8708221 0.35881528 0.46513561 0.63688317] [0.96869017 0.96437469 0.6825343 0.75490863 0.61975354 0.38182045] [1. 0.81298649 0.72418796 0.64552253 0.50869207 0.29534207] [0.83277964 0.9801…
	group name	L3>>GCaMP6f
	mean	[0.37402252 0.46951222 0.62297209 0.79107256 0.83849581 0.83662942]
	sem	[0.03437384 0.04395971 0.02968068 0.03599859 0.02212659 0.03663121]
	all flies	[0.82803944 0.94491598 0.80820777 0.59285794 0.43259236 0.22551666] [0.90799285 0.92662503 0.93660138 0.63599719 0.40767311 0.23782374] [0.98910793 0.63924703 0.54588766 0.28938288 0.20517903 0.24214404] [0.5620243 0.76712248 0.68614983 0.46975661 0.10595187 0.43924121] [0.91142818 0.84463873 0.71673847 0.73757894 0.69678289 0.45315831] [0.95254569 0.88943981 0.92031672 0.78535198 0.68135494 0.46…
	group name	T45>>GCaMP6f
	mean	[0.6129965 0.7341692 0.80420796 0.80143905 0.80742887 0.80080589]
	sem	[0.04183555 0.02798337 0.01588895 0.0140224 0.01751647 0.01647928]
	all flies	[0.66886346 0.68770575 0.74624961 0.91672014 0.58491415 0.23362704] [0.92853495 0.86893611 0.83024203 0.78460471 0.62587965 0.48115913] [0.81213743 0.82877927 0.80360429 0.76565122 0.61538161 0.52766226] [0.8062152 0.88022947 0.77563259 0.73179009 0.64295927 0.53211316] [0.80346319 0.79289826 0.75534821 0.73837718 0.72183285 0.62479149] [0.83360008 0.87781921 0.86978422 0.78817834 0.77631935 0.78…
i	parameter	edge response slope
	group name	L2>>GCaMP6f
	mean	0.476307
	sem	0.020717
	all flies	[0.57675342 0.66164886 0.60687405 0.3936519 0.43379889 0.50089688 0.44359356 0.48471577 0.35584477 0.48258595 0.54184518 0.57793806 0.40883419 0.51281507 0.41058107 0.32604269 0.5080738 0.25059255 0.49275198 0.51909724 0.513513 ]
	group name	L3>>GCaMP6f
	mean	0.409284
	sem	0.0411362
	all flies	[ 0.5566197 0.61082288 0.55779477 0.33298228 0.30293192 0.3755879 0.49320413 0.44455313 0.3193661 0.44392762 -0.05439281 0.51654543 0.54013053 0.39224609 0.17946841 0.53676171]
	group name	T45>>GCaMP6f
	mean	0.139998
	sem	0.03554
	all flies	[ 0.30081876 0.34569112 0.24833009 0.24849967 0.1282608 0.07664796 0.03726439 0.09201144 0.14284919 0.00222104 -0.13905545 0.22442446 0.11200436]

## Sheet: Figure 2
Figure 2
panel
b, e	parameter	F1 response
	Group name	Tm2>>GCaMP6f
	mean	[0.65257765 0.76778132 0.8907777 0.93892805 0.97013352]
	sem	[0.04883599 0.03286815 0.02602541 0.02083397 0.01407809]
	all flies	[0.37093133 0.63147538 0.77227546 0.89149177 1. ] [0.39354878 0.53519141 0.80400299 0.9685479 1. ] [0.87949813 0.96412166 1. 0.99322752 0.96540575] [0.8351312 0.78899055 0.9457802 1. 0.83492494] [0.86486349 0.85226557 0.89259643 0.92112193 1. ] [0.67909459 0.81706156 0.73772217 0.7443265 1. ] [0.5058391 0.69552128 0.85541776 0.90648038 1. ] [0.65798327 0.85235922 1. 0.95334297 0.95492676] [0.7537…
	Group name	Tm4>>GCaMP6f
	mean	[0.41543771 0.62863627 0.8144169 0.88945405 0.97711776]
	sem	[0.05594248 0.05099049 0.0427797 0.02892744 0.01485611]
	all flies	[0.35784818 0.60163931 0.83580547 0.80824173 1. ] [0.40378741 0.83309451 0.76056018 0.85871337 1. ] [0.60078943 0.54830102 1. 0.84375408 0.960182 ] [0.54565993 0.71860087 0.64729738 1. 0.90252459] [0.17488546 0.43757109 0.82678506 0.97286504 1. ] [0.40965587 0.63261082 0.81605331 0.85315011 1. ]
	Group name	Tm1>>GCaMP6f
	mean	[0.82000629 0.9018929 0.92164127 0.9531737 0.97431681]
	sem	[0.03046149 0.02406041 0.01285035 0.0120458 0.01083867]
	all flies	[0.78886133 0.90485939 0.9017044 0.91770691 1. ] [0.87804377 0.96622841 1. 0.95710569 0.98003127] [0.69727503 0.76769483 0.92107393 1. 0.89034232] [0.80515147 1. 0.88633802 0.95324245 0.94652651] [0.85338399 0.87820247 0.88904593 0.98780086 1. ] [0.91456881 0.93631506 0.95131837 1. 0.97525145] [0.94948686 0.9869191 0.98775339 0.98866926 1. ] [0.98767709 1. 0.94154852 0.96281447 0.92533339] [0.711…
	Group name	Tm9>>GCaMP6f
	mean	[0.86745733 0.88481824 0.85078478 0.82253037 0.79939731]
	sem	[0.05864576 0.04391794 0.04423487 0.06621877 0.06867881]
	all flies	[0.89167206 1. 0.97951317 0.94198819 0.82652395] [0.98842809 1. 0.94223901 0.97724791 0.92408128] [0.49210828 0.63225549 0.84775144 0.93989176 1. ] [1. 0.78272286 0.62655707 0.49532768 0.51122262] [0.61237972 0.76381253 0.85111028 0.99810563 1. ] [1. 0.97654502 0.90305739 0.94786868 0.86631075] [0.89037244 1. 0.947289 0.80375227 0.75682164] [1. 0.80802826 0.60492796 0.43807715 0.37718637] [0.9321…
c, f	parameter	slope
	Group name	Tm2>>GCaMP6f
	mean	0.331641
	sem	0.0555018
	all flies	[0.5946525 0.69774033 0.0909115 0.10882165 0.11733413 0.20646839 0.49006009 0.31324183 0.29300414 0.45112523 0.18799902 0.42833105]
	Group name	Tm4>>GCaMP6f
	mean	0.557261
	sem	0.0726416
	all flies	[0.6355371 0.48305665 0.37181676 0.38175416 0.89295487 0.57844418]
	Group name	Tm1>>GCaMP6f
	mean	0.151675
	sem	0.0327823
	all flies	[ 0.17622838 0.09205493 0.28135702 0.10447948 0.15719666 0.07792071 0.04279686 -0.06232554 0.2429351 0.3198634 0.2359222 ]
	Group name	Tm9>>GCaMP6f
	mean	-0.0792254
	sem	0.120108
	all flies	[-0.04594492 -0.05248905 0.5215652 -0.54989357 0.39214788 -0.11012702 -0.14258781 -0.67601763 -0.04968206]
h-l	parameter	F1 response
	Group name	L2>>GCaMP6f
		mean	sem
	contrast: 0.2	[0.07894545 0.13877523 0.19358439 0.23950758 0.28242961]	[0.00422327 0.01225082 0.01346957 0.01445671 0.01204034]
	contrast: 0.4	[0.15493799 0.23404958 0.36529666 0.4753831 0.53756118]	[0.01137057 0.01816339 0.02073648 0.02124776 0.01768849]
	contrast: 0.6	[0.21670326 0.37226394 0.54071096 0.66374746 0.75337268]	[0.01910011 0.02948975 0.02555457 0.01691613 0.01348062]
	contrast: 0.8	[0.27385448 0.44264987 0.6416775 0.75580443 0.88340436]	[0.0292626 0.02397852 0.02114052 0.01996686 0.01623363]
	contrast: 1	[0.33939805 0.51754216 0.72175628 0.88689104 0.96701795]	[0.03788722 0.0246583 0.02017037 0.01737698 0.01901199]]
	Group name	Tm1 axon terminals
		mean	sem
	contrast: 0.2	[0.27802465 0.26444924 0.16965853 0.11946813 0.13546693]	[0.06927404 0.05159449 0.06837681 0.04267265 0.05527904]
	contrast: 0.4	[0.3623514 0.39584544 0.29269101 0.17052192 0.1982907 ]	[0.05763916 0.06497045 0.07840513 0.03356995 0.03925642]
	contrast: 0.6	[0.36833742 0.45050072 0.39788524 0.28985844 0.40836037]	[0.06834648 0.06513364 0.07365053 0.05459939 0.09505557]
	contrast: 0.8	[0.4823268 0.51677512 0.43288428 0.45090286 0.55634162]	[0.07240093 0.08424567 0.07002683 0.08975283 0.08167678]
	contrast: 1	[0.53255959 0.56947786 0.49592366 0.53252944 0.67239751]	[0.0771591 0.07856158 0.08177621 0.0799629 0.08470636]]
	Group name	Tm1 dendrites
		mean	sem
	contrast: 0.2	[0.17712489 0.19669567 0.11670882 0.09557207 0.10297216]	[0.02584861 0.0459057 0.01112166 0.00879341 0.02045612]
	contrast: 0.4	[0.23707507 0.3216871 0.23611856 0.14128607 0.18426794]	[0.04048909 0.0567304 0.05913096 0.02171527 0.01850109]
	contrast: 0.6	[0.28680229 0.43614095 0.242794 0.27443435 0.31988071]	[0.04024717 0.05737069 0.03277845 0.04499521 0.05784126]
	contrast: 0.8	[0.42955903 0.51463938 0.36629465 0.39964426 0.52728411]	[0.06860478 0.04640142 0.04579788 0.05071471 0.07616627]
	contrast: 1	[0.46019583 0.56695261 0.47984652 0.55718582 0.65980722]	[0.06397511 0.03074682 0.05180653 0.07312334 0.07373771]
	Group name	Tm9 axon terminals
		mean	sem
	contrast: 0.2	[0.48308801 0.46060655 0.22426152 0.15511315 0.16147393]	[0.08182907 0.06005411 0.03533442 0.01645285 0.03527099]
	contrast: 0.4	[0.56303037 0.43556826 0.2899997 0.27428031 0.24397014]	[0.07996417 0.06432647 0.02734279 0.03838457 0.03860363]
	contrast: 0.6	[0.61400488 0.57170613 0.38409933 0.4353072 0.34020447]	[0.08410243 0.05599091 0.03021308 0.06837226 0.05316826]
	contrast: 0.8	[0.56345647 0.60174999 0.43234148 0.44198814 0.42847577]	[0.09076062 0.06958849 0.03781611 0.06071387 0.06958019]
	contrast: 1	[0.65947441 0.6546468 0.4978217 0.5221057 0.53047867]	[0.07784138 0.07592647 0.04057952 0.07696111 0.0777782 ]]
	Group name	Tm9 dendrites
		mean	sem
	contrast: 0.2	[0.4486092 0.37778841 0.20294426 0.19419319 0.17970759]	[0.03860065 0.04271668 0.01807704 0.0307967 0.02073913]
	contrast: 0.4	[0.50249085 0.46947045 0.31621075 0.2330893 0.21563644]	[0.04773898 0.06074883 0.03698907 0.03220959 0.0144006 ]
	contrast: 0.6	[0.48587838 0.51912589 0.30804541 0.26795912 0.28523595]	[0.0265426 0.03830099 0.0340436 0.01754872 0.0331616 ]
	contrast: 0.8	[0.50212481 0.56246989 0.40410054 0.38555753 0.35034519]	[0.03782125 0.06422383 0.04145135 0.04839472 0.02855678]
	contrast: 1	[0.61212913 0.64798294 0.49276375 0.48099268 0.45086059]	[0.05358624 0.0366333 0.05663926 0.04265602 0.04789603]

## Sheet: Figure 3
Figure 3
panel
f	Pooling extent	1.739130434782608647e-01 5.652173913043477826e-01 1.000000000000000000e+00 2.000000000000000000e+00 3.000000000000000000e+00 4.000000000000000000e+00 5.000000000000000000e+00 6.000000000000000000e+00 7.000000000000000000e+00 8.000000000000000000e+00 9.000000000000000000e+00 1.000000000000000000e+01 1.100000000000000000e+01 1.200000000000000000e+01 1.300000000000000000e+01 1.400000000000000000e+01…
	mean	4.959788645540202379e-01 2.890484628377544829e-01 2.607319052495954970e-01 2.467998950183620255e-01 2.447470951589372778e-01 2.458182549145818407e-01 2.509760599528408909e-01 2.475324391886504216e-01 2.421707353720918832e-01 2.483365297480352452e-01 2.369944175316165969e-01 2.252339561718933736e-01 2.301791686722495511e-01 2.240619990314893784e-01 2.426820691583278511e-01 2.307590674885272308e-01…
	std	1.907544490472393162e-01 1.019280964701701625e-01 8.634671666299553738e-02 8.422187849661139092e-02 7.888582772584132319e-02 7.524642746613380284e-02 7.277134331533412215e-02 7.459193025265511978e-02 6.079362913855430872e-02 7.429690919969683671e-02 7.310950791833295548e-02 5.131830888632623461e-02 6.206684174747653659e-02 3.541975320732004828e-02 5.547152985640912970e-02 4.513822130283787204e-02…
h	Pooling extent	1.739130434782608647e-01 5.652173913043477826e-01 7.826086956521739468e-01 1.000000000000000000e+00 1.173913043478260976e+00 1.565217391304347894e+00 2.000000000000000000e+00 2.565217391304347672e+00 3.000000000000000000e+00 3.565217391304347672e+00 4.000000000000000000e+00 5.000000000000000000e+00 6.000000000000000000e+00 7.000000000000000000e+00 8.000000000000000000e+00 9.000000000000000000e+00…
	mean	2.884721242613526027e-01 2.530852830811940457e-01 2.487927387150927760e-01 2.418712683345398962e-01 2.333311212827635928e-01 2.305079170103311315e-01 2.285506228109430715e-01 2.193946536554096660e-01 2.114302220504656882e-01 2.052313906418994638e-01 2.001081706503062274e-01 1.957144692487934878e-01 2.005177098776627642e-01 1.946281881881333220e-01 2.070762988684061723e-01 1.982424626221083175e-01…
	std	1.159383804908198368e-02 3.892553876401222412e-03 5.762012313481224002e-03 4.883138819535892683e-03 3.553216914292611772e-03 1.343830227864498128e-02 5.950668228142802496e-03 5.893803726985780145e-03 5.065245698981910016e-03 4.595074626637135617e-03 4.640818337580357444e-03 5.387740229361309696e-03 8.453774628280341652e-03 2.310079636178991036e-04 2.357674111014826379e-03 7.677619614054234654e-03…

## Sheet: Figure 4
Figure 4
panel
c	parameter	F1 response
	Group type	Tm1>>GCaMP6f
	Annulus luminance	mean	error
	1.2	[0.10201735 0.12987306 0.12766689 0.13265811 0.13591707 0.13346119 0.11902037 0.11133853 0.10609964 0.11401942]	[0.00766318 0.00974683 0.01223866 0.01340407 0.01374996 0.01292027 0.01235667 0.01411471 0.01123964 0.01315528]
	2.6	[0.10201735 0.13127284 0.13270372 0.14137094 0.1338738 0.12932138 0.12675669 0.1167512 0.11537129 0.09274892]	[0.00766318 0.01213116 0.01276163 0.01108301 0.01209935 0.00968847 0.01141801 0.00846397 0.00974954 0.00997912]
	7.9	[0.10201735 0.06938969 0.05641503 0.04776606 0.05497981 0.05246136 0.05553648 0.06027225 0.0697352 0.06636838]	[0.00766318 0.00888503 0.00830958 0.00802878 0.00645382 0.00805969 0.00916836 0.00719768 0.00993929 0.01036158]
	10.6	[0.10201735 0.05438777 0.03599389 0.03205686 0.03637153 0.0445925 0.04598512 0.04556529 0.05907639 0.0526339 ]	[0.00766318 0.00763663 0.00706421 0.00425843 0.0060333 0.00628661 0.00712084 0.00651493 0.00834404 0.00910541]
d	Group type	Tm9>>GCaMP6f
	Annulus luminance	mean	error
	1.2	[0.08940919 0.13460143 0.16454295 0.16371563 0.16765954 0.15222637 0.14133086 0.12450158 0.11362647 0.0940639 ]	[0.01072262 0.02013943 0.01537879 0.01613631 0.01936257 0.01853102 0.01710998 0.01121959 0.01256065 0.01173959]
	2.6	[0.08940919 0.12449657 0.15741541 0.14765753 0.13720814 0.1319001 0.11422658 0.1086315 0.09773251 0.10039024]	[0.01072262 0.01592632 0.01713959 0.01887119 0.01611912 0.01662206 0.01585319 0.01470232 0.01303162 0.01051439]
	7.9	[0.08940919 0.06333116 0.04736471 0.0484804 0.04126557 0.04472527 0.06332252 0.06438934 0.06620735 0.06278017]	[0.01072262 0.0085744 0.00569523 0.00728124 0.00473716 0.00767361 0.00965029 0.0110013 0.00914753 0.01015859]
	10.6	[0.08940919 0.03582402 0.0305906 0.03227209 0.03928601 0.04210091 0.04676946 0.05766494 0.0562466 0.06354057]	[0.01072262 0.00565605 0.00449293 0.00553872 0.00624939 0.00740202 0.00728816 0.00783721 0.00991498 0.0101499 ]
panel
h,i	parameter	F1 response
	Group type	Tm1>>GCaMP6f
	Grating size	mean	error
	5	[0.04294091 0.07266221 0.10789346 0.16689418 0.21498295]	[0.01024841 0.01285217 0.01786548 0.01747233 0.03351981]
	10	[0.08537554 0.13481089 0.17682741 0.188375 0.20596552]	[0.00744093 0.01386512 0.01707034 0.01662991 0.01897985]
	15	[0.11852582 0.15201961 0.18574994 0.18937854 0.20466711]	[0.00788352 0.0102954 0.01041613 0.01271074 0.01125191]
	20	[0.12159406 0.16819985 0.20060293 0.19327023 0.19972712]	[0.01290655 0.00956769 0.01184715 0.01595164 0.01292885]
	25	[0.1446143 0.1647138 0.19047054 0.18437125 0.18937794]	[0.01593759 0.01536771 0.01802835 0.01748818 0.01858217]
	30	[0.14123467 0.17132392 0.17247381 0.17638209 0.17446389]	[0.0149761 0.01422643 0.01498603 0.01533616 0.02233558]
	full	[0.11698333 0.13935328 0.15041093 0.15224697 0.16811758]	[0.00905433 0.01829628 0.01245068 0.01262111 0.01608816]
	Group type	Tm9>>GCaMP6f
	Grating size	mean	error
	5	[0.03953992 0.07243917 0.0728944 0.06462086 0.0645515 ]	[0.00772914 0.00956724 0.01028329 0.00711025 0.00741888]
	10	[0.08306381 0.10845393 0.10301541 0.08381567 0.07853147]	[0.0092191 0.01129277 0.01097738 0.00662558 0.00634909]
	15	[0.11242021 0.14198922 0.10875751 0.10462965 0.08425149]	[0.0135891 0.01310578 0.01238289 0.00851312 0.00898031]
	20	[0.11871421 0.13733721 0.11691861 0.1016896 0.08726551]	[0.01548702 0.0154532 0.01118155 0.006742 0.00821513]
	25	[0.13936397 0.14564645 0.12340791 0.09999259 0.08840871]	[0.01422068 0.01351023 0.01075523 0.00653221 0.00736211]
	30	[0.14266908 0.16019428 0.12666498 0.10972121 0.08976783]	[0.01121431 0.01125995 0.00804752 0.00574955 0.00658752]
	full	[0.14092645 0.12032479 0.11320852 0.11190205 0.10771058]	[0.00791471 0.01163968 0.00808092 0.01160668 0.00928376]

## Sheet: Figure 5
Figure 5
panel
c	Tm1 model
	luminance	1.200000000000000000e+04 2.600000000000000000e+04 5.300000000000000000e+04 7.900000000000000000e+04 1.060000000000000000e+05
	mean	9.157197359271783688e-01 9.681909194064405311e-01 9.868559675358462568e-01 9.941981291891136552e-01 1.000000000000000000e+00
	std	7.048392775279545752e-04 8.095367189258398898e-04 8.247528161832991082e-04 8.640431636062883419e-04 8.760067121855010311e-04
f	Tm9 model
	luminance	1.200000000000000000e+04 2.600000000000000000e+04 5.300000000000000000e+04 7.900000000000000000e+04 1.060000000000000000e+05
	mean	9.636789694721810129e-01 1.000000000000000000e+00 8.950377690273892961e-01 8.410821910849390903e-01 7.975390699573527975e-01
	std	4.090322833320505017e-03 4.475729032617166252e-03 3.631668487588879217e-03 3.087434513069783719e-03 2.984908580238974582e-03
panel
h,i	parameter	spatial filter		FWHM
	Group name	x-values	y-values	roi values
	Tm1>>iGluSnFR	[-40. -34.66666667 -29.33333333 -24. -18.66666667 -13.33333333 -8. -2.66666667 2.66666667 8. 13.33333333 18.66666667 24. 29.33333333 34.66666667 40. ]	[-1.97458853e-05 1.11097798e-05 1.39215915e-04 -2.76003557e-04 -2.41990927e-04 -5.06229648e-04 -8.24798737e-04 -2.56984048e-03 -4.36057287e-03 -2.85070132e-03 -8.11177768e-04 -4.05998666e-04 -4.18667412e-04 5.81082316e-05 2.38105098e-04 1.16742131e-04]	[13.4586422 12.02006013 13.22109778 20.08595515 16.07736813 16.34581691 14.06092998 16.28817045 13.28398729 14.5864734 16.70012163 24.12674292 13.21494932 15.52098102 15.0591249 14.89616253]
	Tm1>>GCaMP6f	[-30. -24.54545455 -19.09090909 -13.63636364 -8.18181818 -2.72727273 2.72727273 8.18181818 13.63636364 19.09090909 24.54545455 30. ]	[ 1.19276193e-03 1.23397266e-03 1.47735481e-03 -8.41983652e-05 -2.66842162e-03 -1.48745901e-02 -3.32724433e-02 -8.98108022e-03 1.07190266e-03 1.91936532e-03 1.12428403e-03 1.62586819e-03]	[13.18914701 13.79874597 12.80345907 10.91193975 12.9968943 10.38272913 10.87283278 11.3096772 10.03505797 10.79327241 7.14645642 6.37641544 18.08908229 15.52532625 16.08369276 14.71313212 12.96107488 12.94980912 11.56814648 11.14276065 10.78771895 11.49319125 10.797189 12.04129569 11.85507744 11.95856448 6.99148594 5.85463688 13.04578155 10.40121513 11.80392216 12.18122723 10.04636487 9.11155155…
	Tm9>>iGluSnFR	[-30. -24.54545455 -19.09090909 -13.63636364 -8.18181818 -2.72727273 2.72727273 8.18181818 13.63636364 19.09090909 24.54545455 30. ]	[ 0.00084278 -0.0001387 -0.00013121 -0.00025135 -0.00156212 -0.00500151 -0.00883199 -0.00510607 -0.00161222 -0.00049822 -0.00017675 0.00032125]	[16.28648596 24.46538013 10.40751067 11.28495026 11.8862095 12.23093158 16.70206994 19.75886901 20.05922134 16.79949791 19.24093727 11.92700012 12.76836815 10.71870012 11.26852831 19.20171332 16.05221347 15.25805112 15.59181802 14.03392995 17.73794316 15.50092594 15.50416788 10.70184348 11.71473814 11.53251875 18.47233107 16.6633803 13.14365855 12.36817366 11.53133986 11.2317864 11.39266423 33.45…
	Tm9>>GCaMP6f	[-30. -24.54545455 -19.09090909 -13.63636364 -8.18181818 -2.72727273 2.72727273 8.18181818 13.63636364 19.09090909 24.54545455 30. ]	[ 0.00024968 0.000623 0.00087873 0.00082075 -0.00044377 -0.00732209 -0.01599614 -0.00378228 0.00087807 0.00128912 0.00081482 0.00058197]	[12.51636213 7.64986373 9.4697212 6.30833982 11.78665738 10.19363085 6.68369356 7.56457324 13.3508977 19.75722362 17.63390272 16.30120874 12.73658067 13.04160909 14.32945536 11.64668293 12.40361053 10.47826073 7.2756023 17.3954333 9.04539936 6.85931001 8.37017448 8.82553952 10.03542488 10.96864679 9.71383087 11.47938642 10.40477829 10.23257674 10.54133147 10.05463219 9.77378393 7.7004292 ]
panel
k	parameter	F1 response
	Group name	Tm1 iGluSnFR
	mean	[0.4458947 0.60584529 0.66163422 0.82412 0.96076041]
	sem	[0.05198594 0.04279243 0.07001676 0.07533445 0.02042688]
	all flies	[0.52705258 0.62456908 0.97921299 0.92832106 1. ] [0.51478973 0.72648538 1. 0.85442459 0.97926354] [0.48041684 0.6441856 0.56088986 0.86462294 1. ] [0.74605488 0.84489988 0.70864197 0.88783408 1. ] [0.1184229 0.29860495 0.37116994 0.50084252 1. ] [0.43188795 0.65010393 0.6852483 1. 0.95930072] [0.33779703 0.55006811 0.318327 0.24580028 1. ] [0.363034 0.51009517 0.81248168 0.95935455 1. ] [0.61206…
	Group name	Tm9 iGluSnFR
	mean	[0.52416347 0.62894771 0.78836868 0.95516208 0.89812744]
	sem	[0.07361256 0.0439427 0.05094803 0.02606455 0.03611712]
	all flies	[0.28378529 0.71268212 0.72440468 1. 0.83153998] [0.61022562 0.56454235 0.73694202 0.90020519 1. ] [0.27481762 0.39164913 0.56116847 1. 0.89671537] [0.86808731 0.66169858 0.94003787 0.98776814 1. ] [0.52711906 0.59637368 0.75767234 1. 0.78695802] [0.45701551 0.71238384 0.79835536 0.99096013 1. ] [0.64809389 0.76330425 1. 0.80720109 0.77167871]
l	parameter	slope
	Group name	Tm1 iGluSnFR
	mean	0.494092
	sem	0.057331
	all flies	[0.46689834 0.41117273 0.52016008 0.16823526 0.80776288 0.55376795 0.35264799 0.73387507 0.33504802 0.59135286]
	Group name	Tm9 iGluSnFR
	mean	0.447687
	sem	0.0738245
	all flies	[0.62337083 0.42072892 0.7591851 0.2228616 0.39277252 0.54262362 0.17226855]

## Sheet: Figure 6
Figure 6
panel
d	parameter	F1 response
	Group name	control 1
	mean	[0.99562495 0.84681212 0.79876112 0.83037293 0.81888318]
	sem	[0.00399386 0.05230501 0.06261005 0.03467994 0.05777008]
	all flies	[0.9737497 0.96394876 1. 0.823506 0.8974251 ] [1. 0.74431167 0.67969823 0.80887914 0.87379694] [1. 0.92820378 0.86087763 0.87439591 0.80227895] [1. 0.99556109 0.94914759 0.96080754 0.97311753] [1. 0.63623852 0.56044034 0.67619297 0.52498352] [1. 0.81260889 0.74240295 0.83845605 0.84169703]
	Group name	control 2
	mean	[0.90740652 0.84615721 0.85346811 0.94760843 0.87384228]
	sem	[0.04586738 0.0258341 0.03300026 0.01954534 0.05596273]
	all flies	[0.93203689 0.91285405 0.94135234 0.95562305 1. ] [1. 0.91160847 0.86186172 0.92535095 0.9086706 ] [1. 0.78363629 0.84096437 0.83609146 0.80084316] [0.77024326 0.7204697 0.89593092 1. 0.96096205] [1. 0.82192303 0.89938553 0.95549204 0.89944303] [0.67596646 0.90135752 0.88289282 1. 0.5469771 ] [0.97359901 0.87125142 0.65188908 0.96070151 1. ]
	Group name	Tm9-GluClalpha-flpSTOP
	mean	[0.69880586 0.73964066 0.80580823 0.95476958 0.970776 ]
	sem	[0.04506893 0.0305623 0.03404078 0.01428513 0.02201705]
	all flies	[0.65733409 0.7872356 0.63176887 0.89600625 1. ] [0.77298397 0.84444444 0.95620446 0.93937273 1. ] [0.52625004 0.60262802 0.75557856 0.91887362 1. ] [0.81932861 0.66543879 0.73693777 1. 0.8105539 ] [0.58215476 0.82582499 0.86827113 1. 0.95565413] [0.6608501 0.66373768 0.76575739 0.99641981 1. ] [0.94117411 0.82669787 0.84106179 0.97545899 1. ] [0.63037121 0.70111791 0.89088591 0.91202527 1. ]
e	parameter	slope
	Group name	control 1
	mean	-0.175847
	sem	0.0502724
	all flies	[-0.11074255 -0.12311706 -0.19592222 -0.04147518 -0.43077033 -0.15305337]
	Group name	control 2
	mean	0.0140942
	sem	0.0472166
	all flies	[ 0.06603832 -0.08500075 -0.13984718 0.28016514 -0.03100055 0.00452316 0.0037816 ]
	Group name	Tm9-GluClalpha-flpSTOP
	mean	0.31309
	sem	0.0519029
	all flies	[0.29185867 0.24131427 0.54186211 0.12316927 0.39398496 0.41480154 0.08567447 0.41205693]

## Sheet: Figure 7
Figure 7
panel
a	parameter	Area
	cell-type	all neurons
	L3	[118.5642606 114.92727463 107.23396044 124.73090887 205.15285797 172.77621169 106.13115973 185.73882231 102.30463393 117.93227023 86.2586805 155.88173214 165.54124552 20.07486195 152.95935734 89.00692042 126.74272053 79.19115084 108.75748211 134.04578502 251.3343497 158.67215504 140.04373137 92.3944128 100.00994572 112.69758116 110.06953516 131.0597839 98.81342954 98.15945315 148.33615268 104.378…
	Mi4	[179.43478008 124.04631487 148.25320914 134.55824367 223.110108 144.88873843 174.66588011 93.55989115 120.97203241 183.01868516 116.61001604 228.58808969 139.74828191 168.28122746 97.8203974 98.10165726 147.90621603 210.20420396 116.23021072 164.44485341 128.41784179 165.38519616 162.9687718 162.11393541 135.03044692 148.41427692 98.19084628 156.74045133 87.34544252 124.40843133 94.20189931 91.85…
	L4	[14.87853076 27.70135777 29.83959923 34.07571637 42.14258608 33.6069107 28.28157776 25.34779207 30.86793628 54.2405306 31.57212537 44.81597832 37.86162006 57.45796664 14.79383866 40.26831495 21.7753834 21.76794234 51.0856508 17.72876602 21.7753834 21.76794234 51.0856508 43.88676246 31.99670652 36.48136395]
	Tm16	[ 866.46301121 625.80232927 724.85456208 858.93959127 778.69783517 820.2149076 785.13588455 682.30395875 809.07898147 732.40821314 1126.91339399 1055.88829242 629.27746262 961.5158191 1045.76914815 1069.57498096 671.21852507 1051.45409637 674.98679899 625.68810496 861.33737736 738.76788251 1031.10189644 819.28319269 581.28582233 813.24384013 556.02095513 939.77505203 902.82598179 860.33558461 694…
	Dm12	[1041.68117789 961.42448317 878.20090556 1057.41607261 921.67925695 761.77090701 1033.47201828 907.48219795 833.46757676 1078.67278159 907.75064397 877.55555775 1115.27832018 1130.14514085 1235.08903534 1398.58776807 768.99078242 709.32731249 849.86116809 1044.24757503 1041.16808875 1218.38367413 942.52222201 1004.35732674 1014.52753763 774.75992073 1164.9604948 933.6432441 1128.76856293 1400.022…
	C2	[417.68567278 192.58034608 289.40233565 329.08495563 221.8918135 251.00506169 189.22728769 237.59319725 445.03599917 429.29122562 114.12516106 70.30065613 393.23465781 175.910953 131.15156561 140.64404457 334.37955608 150.34379083 331.9180353 362.79885533 268.94389066 265.8412276 263.09912871 417.68567278 331.9180353 362.79885533 268.94389066 263.09912871 442.39954245 643.88427092 173.99877806 15…
	C3	[215.28072003 83.67444304 85.92481675 154.95800584 258.74342319 148.21176629 150.90950922 129.42602834 114.93633929 213.71912018 98.2465679 131.86061647 200.69650822 162.0599351 122.96299263 110.69196117 79.93110673 68.33017019 98.85626865 102.76778206 85.78501432 138.42935153 97.06161909 206.47158728 164.30288952 179.06337868 148.45257563 161.98153053 152.56314143 90.87315156 111.25656852 112.94…
	Mi13	[198.92186256 204.58017157 165.6627612 211.24020132 263.2457197 259.50760595 238.94682599 374.91195592 203.12443159 215.7376573 256.03057306 131.67674907 205.49003105 227.92424056 130.2445995 300.64055064 332.91625552 288.7457386 262.37404398 329.86527455 276.77738912 246.02630272 260.18427265 212.48939843 211.76098781 225.66196193 361.26373066 292.74825157 335.9716779 260.84432685 179.14330706 2…
	Tm1	[106.9843771 119.43117189 60.37311199 112.6277076 59.81620769 76.67826714 67.5688917 108.37180468 92.65529354 132.70548717 82.00876641 80.12940727 77.90963219 88.18251966 77.61153967 87.44845798 60.4898653 46.23422362 51.69277765 95.09233155 69.06380754 101.9673921 56.31569663 97.81344375 120.28045341 85.92522934 106.54401675 129.01129932 120.51891376 66.86777347 66.39125556 53.14833773 71.188747…
	Tm20	[124.37310764 169.30921223 66.74121657 80.7035925 149.86486978 100.25647003 112.53920262 124.26363459 136.39604634 113.24089594 170.60661886 117.54203821 76.85970618 103.66110288 88.87434239 120.83864298 120.71619728 115.4744048 96.68740712 74.32235922 79.08606652 88.45571287 57.98174942 109.96286707 119.16813309 114.80859013 143.26799523 62.2555099 106.71755873 147.85000783 80.68005255 144.97051…
	TmY10	[349.44013982 499.57347999 430.14381763 426.45911004 350.79511795 366.60664353 290.48576255 442.36767834 293.07198672 353.80300456 397.42281249 522.83007537 386.69689287 231.34629131 393.37481071 373.11176463 205.30048127 318.75483017 373.5496872 275.50632071 307.87708156 441.66271956 361.06879382 294.94186535 261.83172513 286.51252428 398.31341145 330.75021426 325.97757813 298.3759826 445.732744…
	TmY17	[164.93998692 160.85196372 233.12353183 251.66357602 144.2603757 237.92880889 174.47680522 214.64595953 286.72581973 210.57831979 256.9109309 145.6247858 132.14639542 188.3203008 237.51300341 131.30299916 195.05393506 173.34038727 222.42605182 131.39177373 181.80194296 149.90558786 210.12438184 163.67339203 183.72367357 130.21700091 183.20140728 142.63147973 232.11692151 166.67884682 185.39186488…
b	parameter	Dm12 column span
	all neurons	[2, 2, 3, 3, 2, 2, 3, 2, 3, 3, 2, 2, 4, 3, 4, 4, 2, 3, 3, 2, 3, 7, 2, 2, 2, 2, 3, 2, 3, 4, 3, 4, 2, 3, 3, 4, 5, 3, 6, 4, 4, 3, 2, 4, 3, 3, 3, 4, 3, 5, 4, 3, 2, 3, 4, 3, 3, 3, 3, 4, 4, 4, 4, 4, 6, 3, 3, 3, 3, 3, 3, 2, 3, 5, 3, 3, 4, 3, 3, 3, 2, 2, 2, 2, 3, 2, 3, 4, 3, 3, 4, 4, 4, 2, 2, 3, 4, 4, 3, 2, 2, 3, 4, 4, 4, 5, 3, 3, 4, 6, 4, 6, 3, 4, 3, 6, 2, 2, 6, 3, 5, 6, 6, 4, 4, 4, 2, 3, 2, 3, 2, 3, 2,…
panel
d	parameter	OFF response
	sample
	ROI1	-0.047938811943978,-0.0361917721886804,-0.0244447324333828,-0.0221849502946671,-0.0219373596589268,-0.0148830431903172,-0.0149922937713135,-0.0136750452832444,-0.0104315406496214,-0.0121535594888007,-0.0113065268731072,-0.015044185026261,-0.00864124609678834,-0.00292415419810146,-0.00545109552174143,-0.00299474836789087,-0.000522247719409657,-0.00450788855268796,-0.00114835611192339,-0.0055402745…
	ROI2	0.00217673699801621,0.0145609980327337,0.0268596742413219,0.0376131679584461,0.0424043756806111,0.0206198956462328,0.00765764125958207,0.00649970950721914,0.0167044550500823,0.0156235104808118,0.01060963385789,-0.0018480165084124,0.00469247459567029,0.0113778156525188,0.00396300134008169,0.00155039783959674,0.00222418340577077,0.00420764466740586,0.000838218942397445,-0.00710729170489509,0.007458…
	ROI3	0.00452800897908165,0.0056687897733157,0.00613622828513208,0.00561211075896912,0.00494502696320007,0.00467527771730999,0.00494812333852665,0.00544242830876929,0.00548498348934825,0.00516819423167583,0.00461941861021015,0.00344953063122512,0.00189250663191728,0.00269633111763656,0.00218457094424763,0.00105554690922248,0.00109862826317204,0.000617874376579902,-0.000664686006623688,-0.00094476042030…
	ROI4	0.106638904699171,0.0956450369817321,0.0856744302817983,0.0762593999595999,0.0658687509470861,0.0586426265134392,0.0514267485468255,0.0435248633218295,0.0377118213680883,0.0298915096789184,0.0217951504193475,0.0155682268649188,0.00897716493644442,0.00390774449270482,0.0009052666996259,-0.00115016985750164,-0.00287290107562429,-0.0050781640174523,-0.00834230598425955,-0.0136141883525324,-0.0115710…
	ROI5	-0.0310813299370133,-0.0294750224778366,-0.0284736046191996,-0.0273755889616768,-0.0226037990493809,-0.02348324112365,-0.0194669224706709,-0.0242004069950131,-0.0176340230572433,-0.0165263162652801,-0.0164539483770009,-0.0165899093744773,-0.0174235760762146,-0.0146666302491482,-0.0113769713971958,-0.00886301114084303,-0.00983884418862251,-0.00866785766711132,-0.00506853661247098,-0.00736735650941…
	ROI6	0.0251829104860627,0.021731381518167,0.0182093393845007,0.0171537569830659,0.0160062225155745,0.0146893821203182,0.0139657054262671,0.012279238872273,0.0105689328014063,0.0109851514361989,0.00704714337425979,0.0051542863877857,0.0035387213644765,0.00332301513334253,0.00173384868222812,0.001596092418933,-0.00105889045367219,0.000648522299464156,-0.000269163053445552,-0.000339629847718671,0.0001495…
	ROI7	0.0100543610612105,0.00778927445289106,0.00793153739230009,0.0062302300855091,0.00568972174986363,0.00318978515660756,0.00381830896698132,0.00637830139249178,0.00196169632590404,0.00103853814921552,0.00118668076797238,0.000796675005505942,0.00116025422886603,-0.00224570317883604,0.00047185812556325,-0.00152809590898168,-0.00220732968867595,0.00131443393586367,0.000225890346070128,0.00060517981967…
	ROI8	-0.0154046050802352,-0.0142667344481571,-0.0175851328187606,-0.0204244989299992,-0.0196673071375726,-0.0156802185440097,-0.0123051465886894,-0.00657670226397907,-0.00690375974312837,-0.00187381741882917,0.00189351357278799,0.00367803285550852,0.00413134147752813,0.00279909262067713,0.00330576276160814,-0.000806257651277708,-0.00370466462793126,-0.00222687489878775,-0.00090127597639341,0.000604797…
	ROI9	0.000331460244237777,0.00395772892872959,0.00492861082710862,0.00590198271993497,0.00684981692538619,0.00282600048540499,0.0105940490187411,0.0100915242948279,0.00378147223506493,0.000415066537391305,-0.00110788854758195,0.000135892358910821,-0.00208973445558405,-0.000268242120877257,-0.00245515288286549,0.000111072692962373,-0.00182319399949227,-0.00534172619058368,-0.000235122304193832,-0.00012…
	ROI10	-0.0120037802304224,-0.0102482025937825,-0.00918304872297576,-0.0109792555568698,-0.0107195893485909,-0.0114654717497192,-0.015841133780411,-0.0184277213667716,-0.0206926049110627,-0.0205126905056287,-0.0171684678472931,-0.0138024474290151,-0.0119479258881985,-0.0085447157217716,-0.00592539443563657,-0.000442796257005398,0.000399725083138406,0.00297265178519599,0.00583500579424809,0.0097349745459…
	ROI11	-0.00885361832214927,-0.00893342739865409,-0.00848374649099171,-0.00610383057092561,-0.00732832880354336,-0.00619301635727036,-0.00846627182710706,-0.00554442048960523,-0.00345508068422006,-0.00271614902540991,-0.00427194169793597,0.000544148315304356,0.00434530434126613,0.005016963981119,0.00552058710887212,-0.00240839415404856,-0.00305986216246749,-0.000121814505142273,0.00465545932856606,0.006…
	ROI12	-0.0124299943966258,-0.0137067948898701,-0.0149835953831144,-0.0172556161430587,-0.0109524728681011,-0.00862109337992762,-0.00960025421918629,-0.00829488990662489,-0.00703378095837681,-0.00213374985478008,0.00239432284629464,0.00243668636868183,-0.000156733293614233,-0.00150442561082486,-0.00224815315685134,-0.00559584982829086,0.00100678979411722,-0.000372256133563604,0.0012549137359445,-0.00126…
	ROI13	0.022774110813661,0.0213504166375845,0.0199267224615079,0.0161341112378838,0.0168648421035925,0.0141111077880801,0.0109123041447745,0.00933864274201242,0.00844474608646634,0.00492015582543334,0.00279525482148487,0.00352019339765946,0.00077503177549957,0.000726974025270075,0.00311137237980489,-0.000585206932387981,-0.000935842387617199,0.00223276540349558,0.000136934839033012,0.00245444280748427,0…
	parameter	ON response
	sample
	ROI1	-0.0157072957417791,-0.0167328029713374,-0.0177583102008958,-0.01105780003591,-0.0133660926189279,-0.0136295866849587,-0.0185077732394045,-0.0203421457307898,-0.00984453151374433,-0.0131971623090675,-0.010030384132062,-0.00205769468737635,0.000539292387933505,0.00206389404934889,-0.00221487536328555,-0.00230939662322512,-0.000981540608950159,-0.00305637673662866,-0.0133386178545535,-0.01833385718…
	ROI2	-0.0103932748281775,-0.00495031649055244,0.00049023181716765,0.00451171932360882,0.00208181768331564,0.00429311383939058,0.0100352004095107,0.0128869974230946,0.0125485260204853,0.0113920683532548,0.0176011451778898,0.00670586502641682,0.00636639836210473,0.0114955667278105,0.00825902968876036,-0.00438670190499556,-0.0081294275249153,-0.00478521319709598,-0.0016149949775518,-0.00214544969991368,-…
	ROI3	-0.0463897379902257,-0.0458513487557508,-0.0432598155238352,-0.0398027817956588,-0.0384371568096638,-0.0359046171498126,-0.0333859637469775,-0.0318942235487649,-0.0309274471949558,-0.0280147528849767,-0.0272207562344069,-0.0266936185949548,-0.0249014387237479,-0.0232121168797424,-0.0219258748359645,-0.0210612136803585,-0.0199493831164142,-0.0177268622711659,-0.0192495620652372,-0.0201573060916452…
	ROI4	-0.0522986882059324,-0.0523563782085489,-0.0524227424663925,-0.0519543249437068,-0.050232288339931,-0.0501637646081419,-0.0511484314174018,-0.0554113807029787,-0.0561255044197754,-0.0574654120275849,-0.0591243856493075,-0.0586138750288897,-0.059005279140372,-0.0603645065905083,-0.0603626985313822,-0.0618397092297791,-0.0608084857927499,-0.0636962555207606,-0.0674454920600188,-0.0672106122104423,-…
	ROI5	-0.04100581000771,-0.0389688790535419,-0.0370215218302186,-0.0364787481853814,-0.0387803582541647,-0.036503071370489,-0.03040625277198,-0.0238854456995547,-0.0228996351594717,-0.0215162446274039,-0.0187820655757877,-0.0183345459701694,-0.0187514174554448,-0.017473557231878,-0.0160962218596787,-0.0148368104791623,-0.017544567997537,-0.0187844772481725,-0.018999767206107,-0.0182727732768246,-0.0167…
	ROI6	-0.0144463138275271,-0.0132773377395256,-0.0120809929725099,-0.0122614973213255,-0.0111886608860944,-0.0105544987996943,-0.00984253344302482,-0.0101031101366977,-0.00793328856112585,-0.00959715720295396,-0.00876633049834852,-0.00828711963209259,-0.0099846102895094,-0.00965615632755568,-0.0130738648034352,-0.0109607291716748,-0.0102324647079546,-0.012129223118726,-0.0144353436783198,-0.01654980090…
	ROI7	0.0350632590064408,0.0296063538231482,0.0214426815982289,0.0115896228247641,0.00645399789055054,-0.00216667833362815,-0.00797792355257233,-0.0126023380907941,-0.0148232981828349,-0.014820720300149,-0.0160166102527687,-0.0166024624829218,-0.0163308564842327,-0.0144698387695445,-0.014854955906683,-0.0124515052229964,-0.0128107287880531,-0.0103133898006499,-0.00932360044465552,-0.00996856179249731,-…
	ROI8	-0.0140462755185146,-0.0192370144035295,-0.0235382187813788,-0.0181397200077107,-0.0184881497900904,-0.0203240530823806,-0.0202696003544667,-0.0247683303295789,-0.021111507965695,-0.0182342332426466,-0.0110803940614505,-0.00683089606767876,-0.00245651864876045,-0.00105095646856203,-0.00513253731267679,-0.00558437607744408,-0.00892292419261073,-0.00559587293728547,-0.0113264445710798,-0.0080890367…
	ROI9	0.0131490871997401,0.0102652871933045,0.012238605229722,0.0106358368216873,0.0177596970376433,0.0154182455254298,0.0190446315430774,0.00824167106182993,0.0206646897640394,0.0157048919457556,0.0136595970863997,0.0113930936126582,0.0104439394733326,0.00724700201445463,0.0145843746416301,0.0137356468283748,0.0123887437662075,0.0152709220521806,0.00972748255859805,0.0165999526210782,0.011732494301271…
	ROI10	0.0388557472834873,0.0511190532762234,0.0583411142114092,0.0616694638008767,0.0671274801590125,0.0769735116684791,0.0828528178510696,0.0882646610846972,0.0925849645983063,0.0945489892514437,0.0967451886450922,0.102887813890452,0.10768792950315,0.108541189475049,0.109965749631518,0.109446207007871,0.110955874508749,0.10984349340566,0.111983132042055,0.105953368150633,0.103935702674998,0.1024247403…
	ROI11	-0.0371115485104595,-0.0267015188803682,-0.0173116219733818,-0.0174218313993335,-0.0161393752253725,-0.0129072585903691,-0.00927147111606396,-0.00833326776229422,-0.00727481168574828,-0.010667364641072,-0.0161195433415508,-0.011924558027118,-0.0152959548763854,-0.0160731421575198,-0.0163270108917095,-0.016534669968063,-0.014372639025004,-0.0191641953462454,-0.0175515673012351,-0.0217918679307741,…
	ROI12	-0.0187048801961019,-0.0160209987248246,-0.0133371172535473,-0.00847735828731208,-0.000597296715184508,0.00526796068149075,0.0107741992286654,0.0154883687591982,0.018770636506588,0.0237524537526089,0.028849681559738,0.030394597723723,0.0270149285716604,0.0298554690496365,0.0334401104903025,0.029782110297709,0.0257189703443487,0.0221486208347647,0.0250287300329427,0.022928795044214,0.0237837019008…
	ROI13	0.040572818991145,0.0315862188879311,0.0225996187847172,0.0239632566603405,0.0254917893557803,0.0259993763537454,0.0233080338808463,0.0218513904027501,0.0197256327259622,0.0171858355005386,0.0163254531688447,0.0150857271875847,0.0151699736065219,0.0177817452700228,0.019811404450121,0.0192358406773799,0.0206567650131288,0.0169308867851982,0.0177068391085025,0.0185445387701872,0.0117933109476114,0.…
	time (x)	0,0.1,0.2,0.3,0.4,0.5,0.6,0.7,0.8,0.9,1,1.1,1.2,1.3,1.4,1.5,1.6,1.7,1.8,1.9,2,2.1,2.2,2.3,2.4,2.5,2.6,2.7,2.8,2.9,3,3.1,3.2,3.3,3.4,3.5,3.6,3.7,3.8,3.9,4,4.1,4.2,4.3,4.4,4.5,4.6,4.7,4.8,4.9,5,5.1,5.2,5.3,5.4,5.5,5.6,5.7,5.8,5.9,6
g	parameter	FWHM
	roi values	18.2272149395633,16.0640416008144,15.4010001867017,15.1428938768817,13.9533644477358,15.4830146358179,20.796915176973,21.8118654828171,10.3539152335899,12.5654429832315,23.2377444727321,20.8298113901784,20.4924057331712,25.2783968745828,20.0295118934214,18.1442050095368,17.6470883035626,17.8074445707645,17.4398444890133,18.569030451902,15.8041725583183,15.9171520427451,16.2889681173214,18.0185983…

## Sheet: Supplementary Fig. 1
Supplementary Fig. 1
panel
a	parameter	F1 response
	Group name	L1>>GCaMP6f
	contrast: 0.2	[0.10602242 0.18038891 0.26874815 0.30771889 0.40594969]
	contrast: 0.4	[0.19855818 0.33218596 0.48485721 0.59497542 0.67136158]
	contrast: 0.6	[0.28978465 0.45721317 0.64007006 0.67006871 0.8313185 ]
	contrast: 0.8	[0.35771103 0.53181352 0.74635308 0.84814352 0.89201935]
	contrast: 1	[0.40092788 0.62696705 0.80412389 0.90269231 0.96911058]
b	Group name	L3>>GCaMP6f
	contrast: 0.2	[0.01482876 0.03190284 0.0200199 0.03269412 0.02244432]
	contrast: 0.4	[0.0292997 0.04128857 0.03735626 0.03283307 0.01809535]
	contrast: 0.6	[0.03989668 0.04533964 0.04116581 0.0251716 0.02084169]
	contrast: 0.8	[0.04677266 0.05769569 0.02344465 0.02478257 0.02428819]
	contrast: 1	[0.05154936 0.06083855 0.02580912 0.02524589 0.01377411]

## Sheet: Supplementary Fig. 2
Supplementary Fig. 2
panel
e	Pooling extent	1.739130434782608647e-01 5.652173913043477826e-01 1.000000000000000000e+00 2.000000000000000000e+00 3.000000000000000000e+00 4.000000000000000000e+00 5.000000000000000000e+00 6.000000000000000000e+00 7.000000000000000000e+00 8.000000000000000000e+00 9.000000000000000000e+00 1.000000000000000000e+01 1.100000000000000000e+01 1.200000000000000000e+01 1.300000000000000000e+01 1.400000000000000000e+01…
	mean	4.373179013745149279e-01 2.544442166723079879e-01 2.066183374070454659e-01 2.183763084923686093e-01 2.083147648169166588e-01 2.182851194543390660e-01 2.157251279542863054e-01 2.179817165973814697e-01 2.312780142236968983e-01 2.383961707141182274e-01 2.343215184255798833e-01 2.304861652789539084e-01 2.384681439656284874e-01 2.319478987254829094e-01 2.432393826473124021e-01 2.396466472767632416e-01…
	std	1.874737755446812537e-01 9.608014718476644289e-02 6.869333903885030401e-02 5.558118712477891354e-02 7.150184618511853940e-02 4.212266342964755828e-02 6.172117734748414769e-02 5.814191380753068461e-02 5.567797402220237696e-02 5.321368108069296499e-02 5.547188072317927460e-02 5.315659266722121135e-02 4.503615564848184594e-02 3.681963067311865012e-02 3.982447402986920293e-02 3.610883302623626306e-02…

## Sheet: Supplementary Fig. 5
Supplementary Fig. 5
panel
c	parameter	F1 response
	Group name	control 1
	mean	[0.7891621 0.84535723 0.77165876 0.83494406 0.83866273]
	sem	[0.04826184 0.03815012 0.0529207 0.05815438 0.04284272]
	all flies	[0.5600222 0.77316518 1. 0.89979988 0.92906441] [0.78964888 0.82238664 0.98644606 0.88596499 1. ] [0.65694089 0.63048083 0.72392402 1. 0.7706442 ] [0.63222665 0.74334375 0.64420794 1. 0.64495822] [1. 0.7997892 0.62706754 0.64084452 0.7005515 ] [0.90905892 1. 0.98333371 0.95203593 0.91179828] [0.95853708 1. 0.54731251 0.41385982 0.71901751] [0.62716182 0.77369893 0.6788032 0.88117667 1. ] [0.94381…
	Group name	control 2
	mean	[0.70795528 0.90012226 0.89584746 0.91830785 0.91260951]
	sem	[0.03903649 0.0400224 0.04181834 0.03614885 0.03967921]
	all flies	[0.81519206 0.89073605 0.98183542 1. 0.87882514] [0.79715455 0.89553265 1. 0.97521042 0.93798443] [0.54258272 0.70636814 0.82689001 0.94355217 1. ] [0.70025522 0.90809671 0.95991953 0.98493974 1. ] [0.63413675 1. 0.70653978 0.85549194 0.71588823] [0.75841041 1. 0.89990004 0.75065286 0.94295923]
	Group name	Tm1-GluClalpha-flpSTOP
	mean	[0.67420607 0.721499 0.86664841 0.88757476 0.93751983]
	sem	[0.08205552 0.07816068 0.06979472 0.03571421 0.02247729]
	all flies	[0.86244139 1. 0.99048377 0.8966831 0.90094542] [0.72810904 0.83263872 0.87517196 0.88325478 1. ] [0.57947162 0.58474704 0.81673102 1. 0.93793781] [0.76181138 0.65385667 1. 0.86079787 0.84262159] [0.83935843 0.84050963 1. 0.9614587 0.94361413] [0.27404458 0.41724197 0.51750372 0.7232541 1. ]
d	parameter	slope
	Group name	control 1
	mean	0.037846
	sem	0.0863929
	all flies	[ 0.40344545 0.15693695 0.22040311 0.12815326 -0.35083155 -0.00219937 -0.42459432 0.31882054 -0.26024259 0.18856885]
	Group name	control 2
	mean	0.186662
	sem	0.0614527
	all flies	[0.13011181 0.17263606 0.46655725 0.27907665 0.02703568 0.04455352]
	Group name	Tm1-GluClalpha-flpSTOP
	mean	0.285783
	sem	0.08749
	all flies	[0.00794374 0.25446939 0.47003141 0.18316721 0.14752485 0.65156122]

[truncated: 2 more sheets: Supplementary Fig. 6, Stats]
